# Supplementary material for: Olfactory perceptual decision-making is biased by motivational state
Source: PLoS Biol. 2021 Aug 26;19(8):e3001374. doi: 10.1371/journal.pbio.3001374 (PMC8389475; doi:10.1371/journal.pbio.3001374)
Supplement: S1 Data — (XLSX) [file pbio.3001374.s009.xlsx]

## Sheet: Fig 1D
		Mixture (1 = pure non-food, 5 = pure food)
		1	2	3	4	5
Subject	MOV06_01	4.6875	18.75	62.5	89.0625	96.875
	MOV06_02	3.125	10.9375	37.5	51.5625	95.3125
	MOV06_03	3.125	14.0625	54.6875	74.6032	100
	MOV06_04	15.625	25	31.25	57.8125	95.3125
	MOV06_05	3.125	21.875	63.4921	71.875	96.875
	MOV06_06	0	15.625	64.0625	85.7143	100
	MOV06_07	6.25	12.5	59.6774	82.8125	98.4375
	MOV06_08	15	27.1186	56.25	69.4915	88.5246
	MOV06_09	6.45161	12.9032	26.9841	39.6825	65.625
	MOV06_10	8.62069	27.1186	47.4576	48.2143	96.5517
	MOV06_11	3.33333	17.7419	45.1613	52.381	98.3871
	MOV06_12	9.52381	18.0328	46.875	71.875	96.7742
	MOV06_13	0	23.4375	64.0625	89.0625	100
	MOV06_14	6.34921	18.3333	34.375	59.375	91.9355
	MOV06_15	1.5625	11.1111	54.6875	79.6875	100
	MOV06_16	4.91803	29.0323	50.7937	78.125	98.4127
	MOV06_17	0	9.375	42.1875	64.0625	98.4375
	MOV06_18	0	27.8689	50	79.3651	93.6508
	MOV06_19	0	1.5873	18.75	54.6875	100
	MOV06_20	14.2857	38.1818	68.4211	74.0741	91.9355
	MOV06_21	0	6.25	29.6875	64.0625	98.4375
	MOV06_22	0	10.9375	37.5	53.125	98.4375
	MOV06_23	1.5625	9.375	25	45.3125	100
	MOV06_25	40.625	34.375	51.6129	76.5625	89.0625
	MOV06_26	0	7.8125	32.8125	48.4375	100
	MOV06_28	1.72414	38.4615	41.2698	54.0984	98.3871
	MOV06_29	3.50877	26.3158	48.3333	73.2143	88.3333
	MOV06_30	24.5902	41.6667	58.6207	76.7857	84.4828
	MOV06_31	6.25	6.25	9.375	53.125	95.3125
	MOV06_32	3.125	4.6875	21.875	33.3333	82.8125

## Sheet: Fig 1E
		Mixture (1 = pure non-food, 5 = pure food)
		1	2	3	4	5
Subject	MOV06_01	882.188	929.406	923.156	831.875	763.391
	MOV06_02	819.984	816.156	856.438	796.219	732.188
	MOV06_03	772.031	977.125	894.844	884.127	630.062
	MOV06_04	623.469	654.453	643.891	624.656	608.75
	MOV06_05	655.719	638.469	670.921	643.734	660.406
	MOV06_06	661	875.984	921.328	818.587	668.234
	MOV06_07	720.75	725.109	761.694	745.672	678.672
	MOV06_08	787.55	770.525	861.609	775.017	762.049
	MOV06_09	772.177	818.129	827.968	805.143	817.031
	MOV06_10	715.845	771.017	754.051	804.679	705.569
	MOV06_11	747.633	786.387	788.419	801.444	723.145
	MOV06_12	773.159	819.885	855.547	866.797	717.774
	MOV06_13	634.438	649.234	669.594	640.531	586.206
	MOV06_14	679.222	718.517	730.938	706.703	625.516
	MOV06_15	639.828	665.063	645	636.734	578.484
	MOV06_16	714.213	794.21	685.286	750	616.651
	MOV06_17	611.359	643.734	705.484	699.969	609.781
	MOV06_18	927.079	968.967	949.177	980.238	854
	MOV06_19	612.672	649.873	661.625	676	611.312
	MOV06_20	899.429	895.964	954.491	905.074	729.145
	MOV06_21	626.734	651.281	661.25	635.453	629.031
	MOV06_22	785.281	852.844	787.297	853.172	772.141
	MOV06_23	644.797	650.438	677.344	691.156	623.812
	MOV06_25	622.906	693.703	631.645	652.906	653.562
	MOV06_26	668.531	720.594	832.672	848.453	654.328
	MOV06_28	912.034	887.327	915.349	898.885	870.565
	MOV06_29	824.439	878.772	956.75	928.107	833.517
	MOV06_30	1008.16	1102.7	1112.38	1129.2	1000.9
	MOV06_31	800.375	805.984	841.875	825.328	798.109
	MOV06_32	595.391	615.016	631.562	645.429	644.156

## Sheet: Fig 2A
		pre	post
Subject	MOV06_01	55	53.75
	MOV06_02	46.25	33.125
	MOV06_03	49.0566	49.375
	MOV06_04	40	50
	MOV06_05	56.6038	46.25
	MOV06_06	55.3459	50.625
	MOV06_07	49.0566	54.717
	MOV06_08	49.6815	53.4247
	MOV06_09	29.9363	31.2102
	MOV06_10	54.9296	36.4865
	MOV06_11	47.0968	40.2597
	MOV06_12	52.9032	44.6541
	MOV06_13	55.9748	54.375
	MOV06_14	45.1613	39.2405
	MOV06_15	49.0566	50
	MOV06_16	55.414	50
	MOV06_17	41.875	43.75
	MOV06_18	49.6815	50.9677
	MOV06_19	35.2201	35
	MOV06_20	61.5385	53.9062
	MOV06_21	40	39.375
	MOV06_22	41.25	38.75
	MOV06_23	36.25	36.25
	MOV06_25	58.4906	58.4906
	MOV06_26	43.125	32.5
	MOV06_28	45.8904	49.3333
	MOV06_29	52.1127	44.5946
	MOV06_30	53.3784	60
	MOV06_31	33.125	35
	MOV06_32	32.7044	25.625

## Sheet: Fig 2B
		pre	post
Subject	MOV06_01	2.81625	3.12892
	MOV06_02	2.73207	3.48817
	MOV06_03	2.2926	2.43186
	MOV06_04	4.15912	3.82802
	MOV06_05	2.93351	3.87094
	MOV06_06	2.53473	3.05802
	MOV06_07	3.28607	2.50567
	MOV06_08	3.53779	3.33929
	MOV06_09	5.12931	5.99999
	MOV06_10	1.82729	3.45605
	MOV06_11	4.22134	4.3471
	MOV06_12	3.29467	3.49545
	MOV06_13	2.57939	3.17036
	MOV06_14	3.02513	3.57038
	MOV06_15	3.07201	3.33573
	MOV06_16	1.95576	2.42315
	MOV06_17	2.61425	2.72735
	MOV06_18	3.84963	3.95158
	MOV06_19	3.90181	3.42442
	MOV06_20	1.80448	2.95091
	MOV06_21	4.05918	4.16025
	MOV06_22	2.50582	2.59335
	MOV06_23	3.71991	3.84102
	MOV06_25	1.45267	2.34474
	MOV06_26	3.95166	3.88547
	MOV06_28	1.89611	1.78342
	MOV06_29	3.25394	4.37592
	MOV06_30	2.92646	2.0251
	MOV06_31	4.03178	3.75704
	MOV06_32	3.86193	4.24717

## Sheet: Fig 2C
		pre	post
Subject	MOV06_01	2.71116	2.40815
	MOV06_02	3.73561	4.24716
	MOV06_03	4.00123	3.72099
	MOV06_04	3.03512	2.26439
	MOV06_05	2.29223	2.46664
	MOV06_06	2.72735	2.83998
	MOV06_07	2.82512	2.8757
	MOV06_08	2.41842	2.43042
	MOV06_09	3.45394	3.34853
	MOV06_10	3.60486	4.20243
	MOV06_11	2.30304	2.66751
	MOV06_12	2.69625	3.10247
	MOV06_13	2.70925	2.27901
	MOV06_14	3.43467	3.98044
	MOV06_15	2.98362	2.59335
	MOV06_16	3.6311	3.73356
	MOV06_17	4.23099	3.87061
	MOV06_18	1.97131	1.94935
	MOV06_19	3.80807	4.03165
	MOV06_20	2.63619	2.63851
	MOV06_21	2.886	2.9536
	MOV06_22	4.15907	4.5
	MOV06_23	3.87061	3.92799
	MOV06_25	3.08808	2.28613
	MOV06_26	2.84711	4.12653
	MOV06_28	4.20533	4.35571
	MOV06_29	2.395	2.12994
	MOV06_30	2.63596	2.10454
	MOV06_31	3.95166	3.95087
	MOV06_32	4.28797	4.71949

## Sheet: Fig 2D
		meal-matched		non-matched
		pre	post	pre	post
Subject	MOV06_01	2.81625	3.12892	2.71116	2.40815
	MOV06_02	2.73207	3.48817	3.73561	4.24716
	MOV06_03	2.2926	2.43186	4.00123	3.72099
	MOV06_04	4.15912	3.82802	3.03512	2.26439
	MOV06_05	2.93351	3.87094	2.29223	2.46664
	MOV06_06	2.53473	3.05802	2.72735	2.83998
	MOV06_07	3.28607	2.50567	2.82512	2.8757
	MOV06_08	3.53779	3.33929	2.41842	2.43042
	MOV06_09	5.12931	5.99999	3.45394	3.34853
	MOV06_10	1.82729	3.45605	3.60486	4.20243
	MOV06_11	4.22134	4.3471	2.30304	2.66751
	MOV06_12	3.29467	3.49545	2.69625	3.10247
	MOV06_13	2.57939	3.17036	2.70925	2.27901
	MOV06_14	3.02513	3.57038	3.43467	3.98044
	MOV06_15	3.07201	3.33573	2.98362	2.59335
	MOV06_16	1.95576	2.42315	3.6311	3.73356
	MOV06_17	2.61425	2.72735	4.23099	3.87061
	MOV06_18	3.84963	3.95158	1.97131	1.94935
	MOV06_19	3.90181	3.42442	3.80807	4.03165
	MOV06_20	1.80448	2.95091	2.63619	2.63851
	MOV06_21	4.05918	4.16025	2.886	2.9536
	MOV06_22	2.50582	2.59335	4.15907	4.5
	MOV06_23	3.71991	3.84102	3.87061	3.92799
	MOV06_25	1.45267	2.34474	3.08808	2.28613
	MOV06_26	3.95166	3.88547	2.84711	4.12653
	MOV06_28	1.89611	1.78342	4.20533	4.35571
	MOV06_29	3.25394	4.37592	2.395	2.12994
	MOV06_30	2.92646	2.0251	2.63596	2.10454
	MOV06_31	4.03178	3.75704	3.95166	3.95087
	MOV06_32	3.86193	4.24717	4.28797	4.71949

## Sheet: Fig 4B
		L olfactory/limbic		R olfactory/limbic
		meal-matched	non-matched	meal-matched	non-matched
Subject	MOV06_01	15.6231	19.8396	16.066	20.6613
	MOV06_02	-16.2574	0.510629	-17.2939	-3.90579
	MOV06_03	-7.85722	31.5762	-16.8485	26.5552
	MOV06_04	-2.696	14.5491	-5.96589	20.3836
	MOV06_05	14.846	0.165277	14.798	10.4333
	MOV06_06	-7.72634	-3.123	-10.6189	-1.75409
	MOV06_07	-16.7976	34.1537	-6.92039	28.6431
	MOV06_08	10.0931	32.038	9.27043	32.2653
	MOV06_09	-1.29155	-18.9823	-4.23519	1.99412
	MOV06_10	-4.27374	14.0767	-3.97104	10.0142
	MOV06_11	8.24052	11.115	12.3059	1.91457
	MOV06_12	2.1046	33.0781	13.6937	32.3653
	MOV06_13	41.1065	20.9821	44.9791	23.8474
	MOV06_14	-12.4596	23.8706	-2.92892	24.2979
	MOV06_15	30.796	15.2889	29.7849	22.9924
	MOV06_16	10.5071	35.1759	4.30349	9.74113
	MOV06_17	15.1419	4.58573	-3.59521	8.50145
	MOV06_18	15.8233	-7.11946	10.0784	19.0527
	MOV06_19	18.2612	22.0899	34.0178	19.9597
	MOV06_20	14.0947	28.7132	3.42511	22.8799
	MOV06_21	20.7645	32.7783	29.8206	32.7248
	MOV06_22	32.7164	11.1574	29.1439	13.3116
	MOV06_23	20.862	11.6697	4.98661	0.888706
	MOV06_25	23.2585	23.8241	10.0109	19.0149
	MOV06_26	26.6854	8.48976	21.636	2.09762
	MOV06_28	8.186	0.463004	-1.68958	21.6717
	MOV06_29	23.8221	33.4195	23.7459	23.2468
	MOV06_30	5.7594	-4.84267	-6.15306	-1.25509
	MOV06_31	-1.56978	-15.896	-3.43829	-3.94413
	MOV06_32	6.30315	-13.9226	13.9367	9.12651

## Sheet: Fig 4C
		L olfactory/limbic		R olfactory/limbic
		meal-matched	non-matched	meal-matched	non-matched
Subject	MOV06_01	15.6231	19.8396	16.066	20.6613
	MOV06_02	-16.2574	0.510629	-17.2939	-3.90579
	MOV06_03	-7.85722	31.5762	-16.8485	26.5552
	MOV06_04	-2.696	14.5491	-5.96589	20.3836
	MOV06_05	14.846	0.165277	14.798	10.4333
	MOV06_06	-7.72634	-3.123	-10.6189	-1.75409
	MOV06_07	-16.7976	34.1537	-6.92039	28.6431
	MOV06_08	10.0931	32.038	9.27043	32.2653
	MOV06_09	-1.29155	-18.9823	-4.23519	1.99412
	MOV06_10	-4.27374	14.0767	-3.97104	10.0142
	MOV06_11	8.24052	11.115	12.3059	1.91457
	MOV06_12	2.1046	33.0781	13.6937	32.3653
	MOV06_13	41.1065	20.9821	44.9791	23.8474
	MOV06_14	-12.4596	23.8706	-2.92892	24.2979
	MOV06_15	30.796	15.2889	29.7849	22.9924
	MOV06_16	10.5071	35.1759	4.30349	9.74113
	MOV06_17	15.1419	4.58573	-3.59521	8.50145
	MOV06_18	15.8233	-7.11946	10.0784	19.0527
	MOV06_19	18.2612	22.0899	34.0178	19.9597
	MOV06_20	14.0947	28.7132	3.42511	22.8799
	MOV06_21	20.7645	32.7783	29.8206	32.7248
	MOV06_22	32.7164	11.1574	29.1439	13.3116
	MOV06_23	20.862	11.6697	4.98661	0.888706
	MOV06_25	23.2585	23.8241	10.0109	19.0149
	MOV06_26	26.6854	8.48976	21.636	2.09762
	MOV06_28	8.186	0.463004	-1.68958	21.6717
	MOV06_29	23.8221	33.4195	23.7459	23.2468
	MOV06_30	5.7594	-4.84267	-6.15306	-1.25509
	MOV06_31	-1.56978	-15.896	-3.43829	-3.94413
	MOV06_32	6.30315	-13.9226	13.9367	9.12651

## Sheet: Fig 5B
		L olfactory/limbic		R olfactory/limbic
		meal-matched	non-matched	meal-matched	non-matched
Subject	MOV06_01	47.2225	46.8143	45.008	48.0261
	MOV06_02	46.025	44.7159	45.0627	45.9245
	MOV06_03	45.9085	45.449	43.292	45.6032
	MOV06_04	44.6415	44.2119	46.3414	45.3765
	MOV06_05	42.0363	44.8863	42.261	43.6648
	MOV06_06	44.3266	47.288	43.5428	45.8246
	MOV06_07	50.0712	46.7191	43.1047	46.9266
	MOV06_08	43.7523	48.5801	44.6684	44.5851
	MOV06_09	45.2885	46.0776	46.4583	47.0878
	MOV06_10	43.7499	49.1534	45.3501	51.0063
	MOV06_11	48.3171	47.3287	48.2205	44.5726
	MOV06_12	42.9361	45.1644	44.3845	45.2284
	MOV06_13	45.8936	47.519	43.6308	43.3976
	MOV06_14	45.6155	49.5104	46.562	49.8082
	MOV06_15	49.6603	46.373	46.9807	45.6611
	MOV06_16	44.7156	48.0269	42.4724	45.1779
	MOV06_17	48.6712	50.1318	46.9696	47.976
	MOV06_18	44.6605	45.5781	42.6727	45.4884
	MOV06_19	46.5025	45.6034	47.4017	50.0747
	MOV06_20	44.6675	49.3447	44.5749	47.5361
	MOV06_21	49.812	48.9722	48.4293	50.2397
	MOV06_22	42.7323	46.909	43.0518	46.3652
	MOV06_23	45.3205	47.8316	44.801	44.1829
	MOV06_25	45.6583	46.7171	44.1798	45.9373
	MOV06_26	45.7932	45.2373	41.5869	43.186
	MOV06_28	45.9975	47.3129	45.5622	47.0408
	MOV06_29	47.0021	47.0954	49.2592	47.1316
	MOV06_30	50.0198	47.7443	47.7829	49.1772
	MOV06_31	46.2035	47.5456	45.1359	48.4593
	MOV06_32	46.2839	48.5863	46.4069	45.5018

## Sheet: Fig 5C
		L olfactory/limbic		R olfactory/limbic
		meal-matched	non-matched	meal-matched	non-matched
Subject	MOV06_01	47.2225	46.8143	45.008	48.0261
	MOV06_02	46.025	44.7159	45.0627	45.9245
	MOV06_03	45.9085	45.449	43.292	45.6032
	MOV06_04	44.6415	44.2119	46.3414	45.3765
	MOV06_05	42.0363	44.8863	42.261	43.6648
	MOV06_06	44.3266	47.288	43.5428	45.8246
	MOV06_07	50.0712	46.7191	43.1047	46.9266
	MOV06_08	43.7523	48.5801	44.6684	44.5851
	MOV06_09	45.2885	46.0776	46.4583	47.0878
	MOV06_10	43.7499	49.1534	45.3501	51.0063
	MOV06_11	48.3171	47.3287	48.2205	44.5726
	MOV06_12	42.9361	45.1644	44.3845	45.2284
	MOV06_13	45.8936	47.519	43.6308	43.3976
	MOV06_14	45.6155	49.5104	46.562	49.8082
	MOV06_15	49.6603	46.373	46.9807	45.6611
	MOV06_16	44.7156	48.0269	42.4724	45.1779
	MOV06_17	48.6712	50.1318	46.9696	47.976
	MOV06_18	44.6605	45.5781	42.6727	45.4884
	MOV06_19	46.5025	45.6034	47.4017	50.0747
	MOV06_20	44.6675	49.3447	44.5749	47.5361
	MOV06_21	49.812	48.9722	48.4293	50.2397
	MOV06_22	42.7323	46.909	43.0518	46.3652
	MOV06_23	45.3205	47.8316	44.801	44.1829
	MOV06_25	45.6583	46.7171	44.1798	45.9373
	MOV06_26	45.7932	45.2373	41.5869	43.186
	MOV06_28	45.9975	47.3129	45.5622	47.0408
	MOV06_29	47.0021	47.0954	49.2592	47.1316
	MOV06_30	50.0198	47.7443	47.7829	49.1772
	MOV06_31	46.2035	47.5456	45.1359	48.4593
	MOV06_32	46.2839	48.5863	46.4069	45.5018

[truncated: 14 more sheets: Fig 6A, Fig S1A, Fig S1B, Fig S1C, Fig S2A, Fig S2B, Fig S2C, Fig S3, Fig S4, Fig S5A, Fig S5B, Fig S5C, Fig S6, Fig S7]
